# Supplementary material for: Radiomics Feature Stability in True and Virtual Non-Contrast Reconstructions from Cardiac Photon-Counting Detector CT Datasets
Source: Diagnostics (Basel). 2024 Nov 7;14(22):2483. doi: 10.3390/diagnostics14222483 (PMC11592515; doi:10.3390/diagnostics14222483)
Supplement: Supplementary file 1 [file diagnostics-14-02483-s001.zip]

Archive with 1 entries (1 files):
- diagnostics-3254004-supplementary.pdf
